# Supplementary material for: New species and records of Pseudochironomini Sæther, 1977 (Diptera, Chironomidae) from the Dominican Republic
Source: Biodivers Data J. 2023 Oct 24;11:e111925. doi: 10.3897/BDJ.11.e111925 (PMC10838072; doi:10.3897/BDJ.11.e111925)
Supplement: XML Treatment for Pseudochironomus ruthae [file BDJ.11.e111925-treatment1.xml]

<!DOCTYPE tp:taxon-treatment
  PUBLIC "-//TaxonX//DTD Taxonomic Treatment Publishing DTD v0 20100105//EN" "tax-treatment-NSO.dtd">
<tp:taxon-treatment xmlns:tp="http://www.plazi.org/taxpub"><tp:treatment-meta><mixed-citation publication-type="journal"><person-group><name><surname>Andersen</surname><given-names>Trond</given-names></name><name><surname>Höcherl</surname><given-names>Amelie</given-names></name><name><surname>Hübner</surname><given-names>Jeremy</given-names></name><name><surname>Chimeno</surname><given-names>Caroline</given-names></name><name><surname>Lin</surname><given-names>Xiaolong</given-names></name><name><surname>Baranov</surname><given-names>Viktor A.</given-names></name></person-group><article-title>New species and records of <tp:taxon-name><tp:taxon-name-part taxon-name-part-type="tribe">Pseudochironomini</tp:taxon-name-part></tp:taxon-name> Sæther, 1977 (<tp:taxon-name><tp:taxon-name-part taxon-name-part-type="order">Diptera</tp:taxon-name-part></tp:taxon-name>, <tp:taxon-name><tp:taxon-name-part taxon-name-part-type="family">Chironomidae</tp:taxon-name-part></tp:taxon-name>) from the Dominican Republic</article-title><source>Biodivers Data J</source><day>24</day><month>10</month><year>2023</year><volume>11</volume><pub-id pub-id-type="doi">10.3897/BDJ.11.e111925</pub-id></mixed-citation></tp:treatment-meta><tp:nomenclature><tp:taxon-name>
            <object-id xmlns:xlink="http://www.w3.org/1999/xlink" content-type="arpha" xlink:type="simple">F0322AB7-A93A-5EB2-A425-76F13A5D3094</object-id>
            <tp:taxon-name-part taxon-name-part-type="genus">Pseudochironomus</tp:taxon-name-part>
            <tp:taxon-name-part taxon-name-part-type="species">ruthae</tp:taxon-name-part>
            <object-id xmlns:xlink="http://www.w3.org/1999/xlink" content-type="zoobank" xlink:type="simple" object-id-type="ZooBank">A4FFA263-932D-4734-A24E-44764E3E0AFC</object-id>
          </tp:taxon-name><tp:taxon-authority>Andersen &amp; Baranov</tp:taxon-authority><tp:taxon-status xmlns:xlink="http://www.w3.org/1999/xlink" xlink:type="simple">sp. nov.</tp:taxon-status></tp:nomenclature><tp:treatment-sec sec-type="materials"><title>Materials</title><list list-type="alpha-lower" list-content="occurrences"><list-item><p><bold>Type status:</bold> <named-content xmlns:xlink="http://www.w3.org/1999/xlink" content-type="dwc:typeStatus" xlink:type="simple">Holotype</named-content>. <bold>Occurrence:</bold> occurrenceID: <named-content xmlns:xlink="http://www.w3.org/1999/xlink" content-type="dwc:occurrenceID" xlink:type="simple">A5E2B29A-388F-5FCA-9FF3-728AD814291D</named-content>; <bold>Taxon:</bold> scientificName: <named-content xmlns:xlink="http://www.w3.org/1999/xlink" content-type="dwc:scientificName" xlink:type="simple"><italic><tp:taxon-name><tp:taxon-name-part taxon-name-part-type="genus" reg="Pseudochironomus">Pseudochironomus</tp:taxon-name-part><tp:taxon-name-part taxon-name-part-type="species" reg="ruthae">ruthae</tp:taxon-name-part></tp:taxon-name></italic> Andersen &amp; Baranov</named-content>; <bold>Location:</bold> continent: <named-content xmlns:xlink="http://www.w3.org/1999/xlink" content-type="dwc:continent" xlink:type="simple">Central America</named-content>; waterBody: <named-content xmlns:xlink="http://www.w3.org/1999/xlink" content-type="dwc:waterBody" xlink:type="simple">Caribbean</named-content>; islandGroup: <named-content xmlns:xlink="http://www.w3.org/1999/xlink" content-type="dwc:islandGroup" xlink:type="simple">Greater Antilles</named-content>; island: <named-content xmlns:xlink="http://www.w3.org/1999/xlink" content-type="dwc:island" xlink:type="simple">Hispaniola</named-content>; country: <named-content xmlns:xlink="http://www.w3.org/1999/xlink" content-type="dwc:country" xlink:type="simple">Dominican Republic</named-content>; countryCode: <named-content xmlns:xlink="http://www.w3.org/1999/xlink" content-type="dwc:countryCode" xlink:type="simple">DO</named-content>; stateProvince: <named-content xmlns:xlink="http://www.w3.org/1999/xlink" content-type="dwc:stateProvince" xlink:type="simple">Azua</named-content>; municipality: <named-content xmlns:xlink="http://www.w3.org/1999/xlink" content-type="dwc:municipality" xlink:type="simple">Guayabal</named-content>; locality: <named-content xmlns:xlink="http://www.w3.org/1999/xlink" content-type="dwc:locality" xlink:type="simple">El Naranjito Matadero</named-content>; minimumElevationInMeters: <named-content xmlns:xlink="http://www.w3.org/1999/xlink" content-type="dwc:minimumElevationInMeters" xlink:type="simple">1400</named-content>; maximumElevationInMeters: <named-content xmlns:xlink="http://www.w3.org/1999/xlink" content-type="dwc:maximumElevationInMeters" xlink:type="simple">1400</named-content>; verbatimLatitude: <named-content xmlns:xlink="http://www.w3.org/1999/xlink" content-type="dwc:verbatimLatitude" xlink:type="simple">18 40 27.70N</named-content>; verbatimLongitude: <named-content xmlns:xlink="http://www.w3.org/1999/xlink" content-type="dwc:verbatimLongitude" xlink:type="simple">70 42 03.30W</named-content>; georeferencedBy: <named-content xmlns:xlink="http://www.w3.org/1999/xlink" content-type="dwc:georeferencedBy" xlink:type="simple">Amelie Höcherl</named-content>; <bold>Event:</bold> samplingProtocol: <named-content xmlns:xlink="http://www.w3.org/1999/xlink" content-type="dwc:samplingProtocol" xlink:type="simple">light trap, Amelie Höcherl</named-content>; eventDate: <named-content xmlns:xlink="http://www.w3.org/1999/xlink" content-type="dwc:eventDate" xlink:type="simple">10 November 2019</named-content>; startDayOfYear: <named-content xmlns:xlink="http://www.w3.org/1999/xlink" content-type="dwc:startDayOfYear" xlink:type="simple">10 Nov</named-content>; endDayOfYear: <named-content xmlns:xlink="http://www.w3.org/1999/xlink" content-type="dwc:endDayOfYear" xlink:type="simple">10 Nov</named-content>; year: <named-content xmlns:xlink="http://www.w3.org/1999/xlink" content-type="dwc:year" xlink:type="simple">2019</named-content>; month: <named-content xmlns:xlink="http://www.w3.org/1999/xlink" content-type="dwc:month" xlink:type="simple">November</named-content>; day: <named-content xmlns:xlink="http://www.w3.org/1999/xlink" content-type="dwc:day" xlink:type="simple">10</named-content>; habitat: <named-content xmlns:xlink="http://www.w3.org/1999/xlink" content-type="dwc:habitat" xlink:type="simple">Location next to a nearly dry stream in a forested area</named-content>; <bold>Record Level:</bold> type: <named-content xmlns:xlink="http://www.w3.org/1999/xlink" content-type="dwc:type" xlink:type="simple">PhysicalObject</named-content>; language: <named-content xmlns:xlink="http://www.w3.org/1999/xlink" content-type="dwc:language" xlink:type="simple">en</named-content>; rights: <named-content xmlns:xlink="http://www.w3.org/1999/xlink" content-type="dwc:rights" xlink:type="simple">Reconocimiento 3.0 España (CC BY 3.0 ES)</named-content>; rightsHolder: <named-content xmlns:xlink="http://www.w3.org/1999/xlink" content-type="dwc:rightsHolder" xlink:type="simple">CSIC</named-content>; institutionID: <named-content xmlns:xlink="http://www.w3.org/1999/xlink" content-type="dwc:institutionID" xlink:type="simple">University Museum of Bergen, Norway</named-content>; institutionCode: <named-content xmlns:xlink="http://www.w3.org/1999/xlink" content-type="dwc:institutionCode" xlink:type="simple">ZMBN</named-content>; basisOfRecord: <named-content xmlns:xlink="http://www.w3.org/1999/xlink" content-type="dwc:basisOfRecord" xlink:type="simple">PreservedSpecimen</named-content></p></list-item></list></tp:treatment-sec><tp:treatment-sec sec-type="Description"><title>Description</title><p><bold>Male</bold> (n = 1). Total length 4.64 mm. Wing length 2.12 mm (Fig. <xref ref-type="fig" rid="F10436178">1</xref>). Total length/wing length 2.19. Wing length/length of profemur 2.24.</p><p>Colouration: Head and thorax dark brown; abdomen and legs brown, abdominal tergites VII and VIII with posterior lighter brown subrectangular field.</p><p>Antenna: AR 2.28. Ultimate flagellomere 1004 μm long.</p><p>Head: Temporals apparently about 25 in double to multiple rows. Clypeus with about 20 setae. Tentorium and stipes not measurable. Palp segment lengths (in μm): 67, 94, 162, 201 and 267. Third palpomere with all together four sensilla clavata in two pits apically, longest 21 μm long.</p><p>Thorax: Antepronotum with seven setae. With about 37 dorsocentrals in mainly double rows. Pre-alars six in single line. Scutellum with about 28 setae.</p><p>Wing (Fig. <xref ref-type="fig" rid="F10436178">1</xref>): VR 1.06. Brachiolum with two setae, R with 15 setae, remaining veins and cells bare. Squama with 17 setae.</p><p>Legs: Spur of fore tibia 66 μm long, spurs of mid-tibia 79 μm and 68 μm long, spurs of hind tibia 90 μm and 75 μm long. Width at apex of fore tibia 62 μm, of mid-tibia 77 μm, of hind tibia 80 μm. Sensilla chaetica five on ta1 of both mid- and hind legs. Lengths and proportions of legs as in Table <xref ref-type="table" rid="T10436385">1</xref>.</p><p>Hypopygium (Fig. <xref ref-type="fig" rid="F10436368">2</xref>): Tergite IX with broadly rounded posterior margin, with small median notch with single strong setae on weak tubercle to each side; with 43 additional dorsal and marginal setae. Laterosternite IX with four setae. Transverse sternapodeme straight, 138 μm long, with strong oral projections. Phallapodeme 164 μm long. Gonocoxite 248 μm long. Superior volsella pediform, 113 μm long, 41 μm wide medially, with rounded projection anteriomesally with single sensilla subapically. Inferior volsella with subovate apical part and base set of centrline of the hypopigium; apical part 104 μm wide, mesally with ridge with row of setae. Median volsella digitate, 17 μm long, with two strong and one weaker seta apically. Pars ventralis 88 μm long, narrow, apparently split at 1/3, apical parts 11 μm wide at base. Gonostylus 133 μm long. HR = 1.87; HV = 3.49.</p><p><bold>Female and immatures.</bold> Unknown.</p></tp:treatment-sec><tp:treatment-sec sec-type="Diagnosis"><title>Diagnosis</title><p>The species can be separated from its congeners by the combination of the following characters: wing without dark bands, dorsocentrals in partly double row and apex of superior volsella rounded.</p></tp:treatment-sec><tp:treatment-sec sec-type="Etymology"><title>Etymology</title><p>Named after Ruth Bastardo who runs the aquatic ecology group and without whom the specimen would not have been collected.</p></tp:treatment-sec><tp:treatment-sec sec-type="Distribution"><title>Distribution</title><p>Dominican Republic: El Naranjito Matadero, 18°40'27.70"N, 70°42'03.30"E.</p></tp:treatment-sec><tp:treatment-sec sec-type="Taxon discussion"><title>Taxon discussion</title><p>The new species is quite distinct from other described Neotropical <italic><tp:taxon-name><tp:taxon-name-part taxon-name-part-type="genus" reg="Pseudochironomus">Pseudochironomus</tp:taxon-name-part></tp:taxon-name></italic> species by the combination of having a wing without dark bands, dorsocentrals in a partly double row and apex of the superior volsella bluntly rounded. It is most similar to the Nearctic <italic><tp:taxon-name><tp:taxon-name-part taxon-name-part-type="genus" reg="Pseudochironomus">Pseudochironomus</tp:taxon-name-part><tp:taxon-name-part taxon-name-part-type="species" reg="richardsoni">richardsoni</tp:taxon-name-part></tp:taxon-name></italic> Malloch, 1915 (<xref ref-type="bibr" rid="B10436084">Sæther 1977a</xref>), but differs on the narrower median volsella of <italic><tp:taxon-name><tp:taxon-name-part taxon-name-part-type="genus" reg="Pseudochironomus">Pseudochironomus</tp:taxon-name-part><tp:taxon-name-part taxon-name-part-type="species" reg="ruthae">ruthae</tp:taxon-name-part></tp:taxon-name></italic> (vs. wider conical one of the <italic><tp:taxon-name><tp:taxon-name-part taxon-name-part-type="genus" reg="Pseudochironomus">P.</tp:taxon-name-part><tp:taxon-name-part taxon-name-part-type="species" reg="richardsoni">richardsoni</tp:taxon-name-part></tp:taxon-name></italic>), more triangular inferior of volsella of <italic><tp:taxon-name><tp:taxon-name-part taxon-name-part-type="genus" reg="Pseudochironomus">P.</tp:taxon-name-part><tp:taxon-name-part taxon-name-part-type="species" reg="ruthae">ruthae</tp:taxon-name-part></tp:taxon-name></italic>, rather than an elongated one of <italic><tp:taxon-name><tp:taxon-name-part taxon-name-part-type="genus" reg="Pseudochironomus">P.</tp:taxon-name-part><tp:taxon-name-part taxon-name-part-type="species" reg="richardsoni">richardsoni</tp:taxon-name-part></tp:taxon-name></italic>; additionally, <italic><tp:taxon-name><tp:taxon-name-part taxon-name-part-type="genus" reg="Pseudochironomus">P.</tp:taxon-name-part><tp:taxon-name-part taxon-name-part-type="species" reg="ruthae">ruthae</tp:taxon-name-part></tp:taxon-name></italic> has a lower number of dorsocentrals (37 vs. 59 in <italic><tp:taxon-name><tp:taxon-name-part taxon-name-part-type="genus" reg="Pseudochironomus">P.</tp:taxon-name-part><tp:taxon-name-part taxon-name-part-type="species" reg="richardsoni">richardsoni</tp:taxon-name-part></tp:taxon-name>)</italic> (<italic><xref ref-type="bibr" rid="B10436084">Sæther 1977a</xref></italic>). In the key to the <tp:taxon-name><tp:taxon-name-part taxon-name-part-type="tribe">Pseudochironomini</tp:taxon-name-part></tp:taxon-name> occurring in Brazil, it falls next to <italic><tp:taxon-name><tp:taxon-name-part taxon-name-part-type="genus" reg="Pseudochironomus">P.</tp:taxon-name-part><tp:taxon-name-part taxon-name-part-type="species" reg="jordensis">jordensis</tp:taxon-name-part></tp:taxon-name></italic> Shimabukuro &amp; Trivinho-Strixino, 2017 and <italic><tp:taxon-name><tp:taxon-name-part taxon-name-part-type="genus" reg="Pseudochironomus">P.</tp:taxon-name-part><tp:taxon-name-part taxon-name-part-type="species" reg="mocidade">mocidade</tp:taxon-name-part></tp:taxon-name></italic> Shimabukuro &amp; Trivinho-Strixino, 2017, as the wing of the adult male is longer than 3.0 mm and the posterior margin of terigte IX has a median notch (<xref ref-type="bibr" rid="B10436138">Trivinho-Strixino and Shimabukuro 2018</xref>, <xref ref-type="bibr" rid="B10436111">Shimabukuro et al. 2017</xref>). Hovewer, <italic><tp:taxon-name><tp:taxon-name-part taxon-name-part-type="genus" reg="Pseudochironomus">P.</tp:taxon-name-part><tp:taxon-name-part taxon-name-part-type="species" reg="ruthae">ruthae</tp:taxon-name-part></tp:taxon-name></italic> is distinct from all other South American <italic><tp:taxon-name><tp:taxon-name-part taxon-name-part-type="genus" reg="Pseudochironomus">Pseudochironomus</tp:taxon-name-part></tp:taxon-name></italic> species by possessing a superior volsella with a blunt, rounded apex, instead of the elongated beak-like protrusions, apparent in both <italic><tp:taxon-name><tp:taxon-name-part taxon-name-part-type="genus" reg="Pseudochironomus">P.</tp:taxon-name-part><tp:taxon-name-part taxon-name-part-type="species" reg="jordensis">jordensis</tp:taxon-name-part></tp:taxon-name></italic> and <italic><tp:taxon-name><tp:taxon-name-part taxon-name-part-type="genus" reg="Pseudochironomus">P.</tp:taxon-name-part><tp:taxon-name-part taxon-name-part-type="species" reg="mocidade">mocidade</tp:taxon-name-part></tp:taxon-name></italic>. Unfortunately, we were not able to DNA sequence the new species and its phylogenetic relationships to other representatives of the genus will require further elucidation.</p></tp:treatment-sec><tp:treatment-sec><!--Section generated to contain objects referenced in tp:taxon-treatment.--><fig id="F10436178" position="float" orientation="portrait"><object-id xmlns:xlink="http://www.w3.org/1999/xlink" content-type="arpha" xlink:type="simple">8044E36C-09B3-52D2-8D0A-5F9225BBCF48</object-id><object-id xmlns:xlink="http://www.w3.org/1999/xlink" content-type="doi" xlink:type="simple">10.3897/BDJ.11.e111925.figure1</object-id><label>Figure 1.</label><caption><p><italic><tp:taxon-name><tp:taxon-name-part taxon-name-part-type="genus" reg="Pseudochironomus">Pseudochironomus</tp:taxon-name-part><tp:taxon-name-part taxon-name-part-type="species" reg="ruthae">ruthae</tp:taxon-name-part></tp:taxon-name></italic> Andersen &amp; Baranov <bold>sp. nov.</bold>, male. Wing.</p></caption><graphic xmlns:xlink="http://www.w3.org/1999/xlink" xlink:href="bdj-11-e111925-g001.jpg" position="float" id="oo_898546.jpg" orientation="portrait" xlink:type="simple"><uri content-type="original_file" xlink:type="simple">https://binary.pensoft.net/fig/898546</uri></graphic></fig><table-wrap id="T10436385" position="float" orientation="portrait"><label>Table 1.</label><caption><p>Lengths (in µm) and proportions of leg segments in <italic><tp:taxon-name><tp:taxon-name-part taxon-name-part-type="genus" reg="Pseudochironomus">Pseudochironomus</tp:taxon-name-part><tp:taxon-name-part taxon-name-part-type="species" reg="ruthae">ruthae</tp:taxon-name-part></tp:taxon-name></italic> Andersen &amp; Baranov <bold>sp. nov.</bold>, male (n = 1).</p></caption><table rules="all" border="0"><tbody><tr><td rowspan="1" colspan="1"/><td rowspan="1" colspan="1">fe</td><td rowspan="1" colspan="1">ti</td><td rowspan="1" colspan="1">ta<sub>1</sub></td><td rowspan="1" colspan="1">ta<sub>2</sub></td><td rowspan="1" colspan="1">ta<sub>3</sub></td><td rowspan="1" colspan="1">ta<sub>4</sub></td><td rowspan="1" colspan="1">ta<sub>5</sub></td><td rowspan="1" colspan="1">LR</td><td rowspan="1" colspan="1">BV</td><td rowspan="1" colspan="1">SV</td><td rowspan="1" colspan="1">BR</td></tr><tr><td rowspan="1" colspan="1">p<sub>1</sub></td><td rowspan="1" colspan="1">980</td><td rowspan="1" colspan="1">1193</td><td rowspan="1" colspan="1">1095</td><td rowspan="1" colspan="1">507</td><td rowspan="1" colspan="1">409</td><td rowspan="1" colspan="1">286</td><td rowspan="1" colspan="1">131</td><td rowspan="1" colspan="1">0.918</td><td rowspan="1" colspan="1">2.454</td><td rowspan="1" colspan="1">1.985</td><td rowspan="1" colspan="1">2.18</td></tr><tr><td rowspan="1" colspan="1">p<sub>2</sub></td><td rowspan="1" colspan="1">1087</td><td rowspan="1" colspan="1">1062</td><td rowspan="1" colspan="1">547</td><td rowspan="1" colspan="1">302</td><td rowspan="1" colspan="1">221</td><td rowspan="1" colspan="1">163</td><td rowspan="1" colspan="1">98</td><td rowspan="1" colspan="1">0.515</td><td rowspan="1" colspan="1">3.438</td><td rowspan="1" colspan="1">3.925</td><td rowspan="1" colspan="1">2.04</td></tr><tr><td rowspan="1" colspan="1">p<sub>3</sub></td><td rowspan="1" colspan="1">1144</td><td rowspan="1" colspan="1">1201</td><td rowspan="1" colspan="1">703</td><td rowspan="1" colspan="1">400</td><td rowspan="1" colspan="1">335</td><td rowspan="1" colspan="1">204</td><td rowspan="1" colspan="1">114</td><td rowspan="1" colspan="1">0.585</td><td rowspan="1" colspan="1">2.891</td><td rowspan="1" colspan="1">3.337</td><td rowspan="1" colspan="1">2.12</td></tr></tbody></table></table-wrap><fig id="F10436368" position="float" orientation="portrait"><object-id xmlns:xlink="http://www.w3.org/1999/xlink" content-type="arpha" xlink:type="simple">8626B3F6-17B5-5ABD-89A6-DA41877F891B</object-id><object-id xmlns:xlink="http://www.w3.org/1999/xlink" content-type="doi" xlink:type="simple">10.3897/BDJ.11.e111925.figure2</object-id><label>Figure 2.</label><caption><p><italic><tp:taxon-name><tp:taxon-name-part taxon-name-part-type="genus" reg="Pseudochironomus">Pseudochironomus</tp:taxon-name-part><tp:taxon-name-part taxon-name-part-type="species" reg="ruthae">ruthae</tp:taxon-name-part></tp:taxon-name></italic> Andersen &amp; Baranov <bold>sp. nov.</bold>, male. <bold>a</bold> Hypopygium, dorsal view; <bold>b</bold> Hypopygium with tergite IX removed, dorsal view; <bold>c</bold> Hypopygium, ventral view; <bold>d</bold> Superior volsella; <bold>e</bold> Inferior volsella; <bold>f</bold> Median volsella; <bold>g</bold> Pars ventralis.</p></caption><graphic xmlns:xlink="http://www.w3.org/1999/xlink" xlink:href="bdj-11-e111925-g002.jpg" position="float" id="oo_898556.jpg" orientation="portrait" xlink:type="simple"><uri content-type="original_file" xlink:type="simple">https://binary.pensoft.net/fig/898556</uri></graphic></fig></tp:treatment-sec><ref-list><ref id="B10436084"><element-citation xmlns:xlink="http://www.w3.org/1999/xlink" publication-type="article" xlink:type="simple"><person-group person-group-type="author"><name name-style="western"><surname>Sæther</surname><given-names>O A</given-names></name></person-group><year>1977</year><article-title>Taxonomic studies on <tp:taxon-name><tp:taxon-name-part taxon-name-part-type="family">Chironomidae</tp:taxon-name-part></tp:taxon-name>: <italic><tp:taxon-name><tp:taxon-name-part taxon-name-part-type="genus" reg="Nanocladius">Nanocladius</tp:taxon-name-part></tp:taxon-name></italic>, <italic><tp:taxon-name><tp:taxon-name-part taxon-name-part-type="genus" reg="Pseudochironomus">Pseudochironomus</tp:taxon-name-part></tp:taxon-name></italic> and the <italic><tp:taxon-name><tp:taxon-name-part taxon-name-part-type="genus" reg="Harnischia">Harnischia</tp:taxon-name-part></tp:taxon-name></italic> complex</article-title><source>Bulletin of the Fisheries Research Board of Canada</source><volume>1977</volume><fpage>1</fpage><lpage>204</lpage></element-citation></ref><ref id="B10436138"><element-citation xmlns:xlink="http://www.w3.org/1999/xlink" publication-type="article" xlink:type="simple"><person-group person-group-type="author"><name name-style="western"><surname>Trivinho-Strixino</surname><given-names>Susana</given-names></name><name name-style="western"><surname>Shimabukuro</surname><given-names>Erika Mayumi</given-names></name></person-group><year>2018</year><article-title>Brazilian <tp:taxon-name><tp:taxon-name-part taxon-name-part-type="tribe">Pseudochironomini</tp:taxon-name-part></tp:taxon-name> (<tp:taxon-name><tp:taxon-name-part taxon-name-part-type="order">Diptera</tp:taxon-name-part></tp:taxon-name>: <tp:taxon-name><tp:taxon-name-part taxon-name-part-type="family">Chironomidae</tp:taxon-name-part></tp:taxon-name>) Part 2. New <italic><tp:taxon-name><tp:taxon-name-part taxon-name-part-type="genus" reg="Pseudochironomus">Pseudochironomus</tp:taxon-name-part></tp:taxon-name></italic> and <italic><tp:taxon-name><tp:taxon-name-part taxon-name-part-type="genus" reg="Riethia">Riethia</tp:taxon-name-part></tp:taxon-name></italic> species</article-title><source>Zootaxa</source><volume>4403</volume><issue>2</issue><pub-id pub-id-type="doi">10.11646/zootaxa.4403.2.2</pub-id></element-citation></ref><ref id="B10436111"><element-citation xmlns:xlink="http://www.w3.org/1999/xlink" publication-type="article" xlink:type="simple"><person-group person-group-type="author"><name name-style="western"><surname>Shimabukuro</surname><given-names>ERIKA MAYUMI</given-names></name><name name-style="western"><surname>Pepinelli</surname><given-names>MATEUS</given-names></name><name name-style="western"><surname>Trivinho-Strixino</surname><given-names>SUSANA</given-names></name></person-group><year>2017</year><article-title>Brazilian <tp:taxon-name><tp:taxon-name-part taxon-name-part-type="tribe">Pseudochironomini</tp:taxon-name-part></tp:taxon-name> (<tp:taxon-name><tp:taxon-name-part taxon-name-part-type="order">Diptera</tp:taxon-name-part></tp:taxon-name>: <tp:taxon-name><tp:taxon-name-part taxon-name-part-type="family">Chironomidae</tp:taxon-name-part></tp:taxon-name>) Part 1. New <italic><tp:taxon-name><tp:taxon-name-part taxon-name-part-type="genus" reg="Pseudochironomus">Pseudochironomus</tp:taxon-name-part></tp:taxon-name></italic> Malloch from highlands</article-title><source>Zootaxa</source><volume>4317</volume><issue>1</issue><pub-id pub-id-type="doi">10.11646/zootaxa.4317.1.6</pub-id></element-citation></ref></ref-list></tp:taxon-treatment>
